# Supplementary material for: Correlations between negative life events and suicidal ideation among Chinese adolescents: a meta-analysis
Source: Front Psychiatry. 2023 Sep 14;14:1201786. doi: 10.3389/fpsyt.2023.1201786 (PMC10539609; doi:10.3389/fpsyt.2023.1201786)
Supplement: Supplementary file 1 [file Data_Sheet_1.zip]

Archive with 2 entries (2 files):
- Supplementary_Material/Additional file.docx
- Supplementary_Material/PRISMA_2020_checklist.docx
